# Supplementary material for: Patients with Moyamoya Vasculopathy Evaluated at a Single-Center in The Netherlands; Clinical Presentation and Outcome
Source: J Clin Med. 2021 Apr 27;10(9):1898. doi: 10.3390/jcm10091898 (PMC8124614; doi:10.3390/jcm10091898)
Supplement: Supplementary file 1 [file jcm-10-01898-s001.zip]

Archive with 1 entries (1 files):
- jcm-1117387-supplementary.pdf
